# Supplementary material for: ELABELA/APELA Levels Are Not Decreased in the Maternal Circulation or Placenta among Women with Preeclampsia
Source: Am J Pathol. 2018 Aug;188(8):1749–53. doi: 10.1016/j.ajpath.2018.04.008 (PMC6063996; doi:10.1016/j.ajpath.2018.04.008)
Supplement: Data Profile [file mmc1.xml]

<?xml version="1.0" encoding="UTF-8" standalone="no"?><data:data><datasets><author>stong@unimelb.edu.au</author><type>0</type><dataset><value>1</value><reason>Data will be made available on request</reason><comments/></dataset></datasets></data:data>
